# Supplementary material for: Chromosome-Scale Assembly of the Dendrobium nobile Genome Provides Insights Into the Molecular Mechanism of the Biosynthesis of the Medicinal Active Ingredient of Dendrobium
Source: Front Genet. 2022 Mar 1;13:844622. doi: 10.3389/fgene.2022.844622 (PMC8921531; doi:10.3389/fgene.2022.844622)
Supplement: Supplementary file 3 [file DataSheet2.xlsx]

## Sheet: Table 2
#Pathway	gene.path (2737)	All-gene (20395)	Pvalue	Qvalue	Pathway ID	Level 1	Level 2	Genes	KOs
Glucosinolate biosynthesis	35	45	1.96439e-22	2.33763e-20	ko00966	Metabolism	Biosynthesis of other secondary metabolites	Dnobile01G00456.1;Dnobile03G00111.1;Dnobile04G00180.1;Dnobile04G00355.1;Dnobile05G00261.1;Dnobile05G01326.1;Dnobile06G00986.1;Dnobile06G01284.1;Dnobile06G01328.1;Dnobile06G01441.1;Dnobile06G01922.1;Dnobile07G01204.1;Dnobile08G00139.1;Dnobile08G00827.1;Dnobile09G02621.1;Dnobile10G00858.1;Dnobile11G00260.1;Dnobile11G00786.1;Dnobile13G00179.1;Dnobile14G00081.1;Dnobile14G00213.1;Dnobile14G00358.1;Dno…	K12153
Cyanoamino acid metabolism	109	350	4.01296e-18	2.38771e-16	ko00460	Metabolism	Metabolism of other amino acids	Dnobile08G00530.1;Dnobile10G00727.1;Dnobile03G00736.1;Dnobile04G01233.1;Dnobile10G00504.1;Dnobile16G01780.1;Dnobile17G00895.1;Dnobile17G00898.1;Dnobile18G01998.1;Dnobile02G00276.1;Dnobile06G01683.1;Dnobile06G01685.1;Dnobile08G00471.1;Dnobile09G00499.1;Dnobile09G00503.1;Dnobile09G02626.1;Dnobile09G02628.1;Dnobile09G02630.1;Dnobile11G01019.1;Dnobile11G01022.1;Dnobile11G01023.1;Dnobile12G00059.1;Dno…	K01188+K05350+K12153+K05349+K00600
Ribosome biogenesis in eukaryotes	89	300	1.14203e-13	4.53005e-12	ko03008	Genetic Information Processing	Translation	Dnobile06G01920.1;Dnobile08G00530.1;Dnobile08G00571.1;Dnobile10G00727.1;Dnobile10G00729.1;Dnobile11G00149.1;Dnobile12G00391.1;Dnobile16G01613.1;Dnobile16G01614.1;Dnobile17G01216.1;Dnobile17G01219.1;Dnobile17G01256.1;Dnobile17G01756.1;Dnobile19G01009.1;Dnobile19G01010.1;Dnobile19G01011.1;Dnobile02G00175.1;Dnobile02G00276.1;Dnobile02G00530.1;Dnobile03G00355.1;Dnobile06G01683.1;Dnobile06G01685.1;Dno…	K12619+K06943+K14571+K14563+K03097+K14544+K07936+K03539+K11883+K14564+K14568+K03538
RNA degradation	128	511	6.90083e-13	2.053e-11	ko03018	Genetic Information Processing	Folding, sorting and degradation	Dnobile06G01920.1;Dnobile08G00530.1;Dnobile08G00571.1;Dnobile10G00727.1;Dnobile10G00729.1;Dnobile11G00149.1;Dnobile12G00391.1;Dnobile16G01613.1;Dnobile16G01614.1;Dnobile17G01216.1;Dnobile17G01219.1;Dnobile17G01256.1;Dnobile17G01756.1;Dnobile19G01009.1;Dnobile19G01010.1;Dnobile19G01011.1;Dnobile08G00963.1;Dnobile08G00965.1;Dnobile12G00522.1;Dnobile12G00523.1;Dnobile02G00175.1;Dnobile02G00276.1;Dno…	K12619+K04043+K12598+K14442+K12614+K12599+K04077+K13126+K03514+K01689+K00850+K12608+K03681+K12627+K12600+K12616
2-Oxocarboxylic acid metabolism	49	140	6.88271e-11	1.63808e-09	ko01210	Metabolism	Global and overview maps	Dnobile13G00088.1;Dnobile13G00920.1;Dnobile01G00456.1;Dnobile03G00111.1;Dnobile04G00180.1;Dnobile04G00355.1;Dnobile05G00261.1;Dnobile05G01326.1;Dnobile06G00986.1;Dnobile06G01284.1;Dnobile06G01328.1;Dnobile06G01441.1;Dnobile06G01922.1;Dnobile07G01204.1;Dnobile08G00139.1;Dnobile08G00827.1;Dnobile09G02621.1;Dnobile10G00858.1;Dnobile11G00260.1;Dnobile11G00786.1;Dnobile13G00179.1;Dnobile14G00081.1;Dno…	K01652+K12153+K00031+K14677+K14682+K00053
Glycosaminoglycan degradation	27	66	2.96738e-08	5.88531e-07	ko00531	Metabolism	Glycan biosynthesis and metabolism	Dnobile01G00549.1;Dnobile01G00550.1;Dnobile01G00557.1;Dnobile01G00563.1;Dnobile02G00209.1;Dnobile02G00294.1;Dnobile04G00322.1;Dnobile04G00555.1;Dnobile08G00888.1;Dnobile10G01116.1;Dnobile17G00644.1;Dnobile17G00739.1;Dnobile18G01742.1;Dnobile19G00242.1;Dnobile03G00766.1;Dnobile09G01314.1;Dnobile09G01605.1;Dnobile12G00383.1;Dnobile12G01346.1;Dnobile15G00916.1;Dnobile15G00917.1;Dnobile18G01994.1;Dno…	K12309+K07964+K10532
ABC transporters	61	240	4.18885e-07	7.12105e-06	ko02010	Environmental Information Processing	Membrane transport	Dnobile01G00707.1;Dnobile02G00318.1;Dnobile04G00012.1;Dnobile05G00001.1;Dnobile06G01666.1;Dnobile07G00430.1;Dnobile07G00433.1;Dnobile10G01287.1;Dnobile12G01191.1;Dnobile14G00979.1;Dnobile17G00013.1;Dnobile17G00664.1;Dnobile18G00306.1;Dnobile18G00399.1;Dnobile18G00415.1;Dnobile18G00527.1;Dnobile18G00528.1;Dnobile19G00044.1;Dnobile19G00046.1;Dnobile19G00094.1;Dnobile19G00673.1;Dnobile02G00953.1;Dno…	K05681+K05658+K05679
Phenylpropanoid biosynthesis	107	527	5.89039e-06	8.76196e-05	ko00940	Metabolism	Biosynthesis of other secondary metabolites	Dnobile08G00530.1;Dnobile10G00727.1;Dnobile03G00736.1;Dnobile04G01233.1;Dnobile10G00504.1;Dnobile16G01780.1;Dnobile17G00895.1;Dnobile17G00898.1;Dnobile18G01998.1;Dnobile02G00276.1;Dnobile06G01683.1;Dnobile06G01685.1;Dnobile08G00471.1;Dnobile09G00499.1;Dnobile09G00503.1;Dnobile09G02626.1;Dnobile09G02628.1;Dnobile09G02630.1;Dnobile11G01019.1;Dnobile11G01022.1;Dnobile11G01023.1;Dnobile12G00059.1;Dno…	K01188+K05350+K00430+K05349+K12355+K01904+K09753+K13065+K00083+K06892
Fructose and mannose metabolism	34	118	8.5795e-06	0.00011344	ko00051	Metabolism	Carbohydrate metabolism	Dnobile09G02308.1;Dnobile11G00439.1;Dnobile12G01351.1;Dnobile06G01417.1;Dnobile07G00169.1;Dnobile13G00693.1;Dnobile13G00698.1;Dnobile18G00317.1;Dnobile07G00720.1;Dnobile18G01631.1;Dnobile18G01634.1;Dnobile18G01635.1;Dnobile05G00180.1;Dnobile10G00826.1;Dnobile16G00704.1;Dnobile08G00049.1;Dnobile08G00050.1;Dnobile04G00917.1;Dnobile06G01860.1;Dnobile06G01861.1;Dnobile06G01625.1;Dnobile08G00974.1;Dno…	K00895+K00844+K19355+K01623+K00863+K00847+K01805+K00850+K01103
Selenocompound metabolism	17	48	9.55839e-05	0.00113745	ko00450	Metabolism	Metabolism of other amino acids	Dnobile02G00182.1;Dnobile06G00993.1;Dnobile09G01784.1;Dnobile12G00149.1;Dnobile12G00156.1;Dnobile12G00179.1;Dnobile12G00543.1;Dnobile13G00088.1;Dnobile13G00920.1;Dnobile16G01066.1;Dnobile18G00882.1;Dnobile06G01670.1;Dnobile19G01271.1;Dnobile09G02270.1;Dnobile09G02271.1;Dnobile05G01201.1;Dnobile05G01204.1	K00549+K01761+K11717+K01874
Glycosphingolipid biosynthesis - ganglio series	16	54	0.00144458	0.0156277	ko00604	Metabolism	Glycan biosynthesis and metabolism	Dnobile01G00549.1;Dnobile01G00550.1;Dnobile01G00557.1;Dnobile01G00563.1;Dnobile02G00209.1;Dnobile02G00294.1;Dnobile04G00322.1;Dnobile04G00555.1;Dnobile08G00888.1;Dnobile10G01116.1;Dnobile17G00644.1;Dnobile17G00739.1;Dnobile18G01742.1;Dnobile19G00242.1;Dnobile12G00581.1;Dnobile12G00582.1	K12309
Starch and sucrose metabolism	114	661	0.00262674	0.0260485	ko00500	Metabolism	Carbohydrate metabolism	Dnobile01G01067.1;Dnobile08G00530.1;Dnobile10G00727.1;Dnobile03G00736.1;Dnobile04G01233.1;Dnobile10G00504.1;Dnobile16G01780.1;Dnobile17G00895.1;Dnobile17G00898.1;Dnobile18G01998.1;Dnobile02G00276.1;Dnobile06G01683.1;Dnobile06G01685.1;Dnobile08G00471.1;Dnobile09G00499.1;Dnobile09G00503.1;Dnobile09G02626.1;Dnobile09G02628.1;Dnobile09G02630.1;Dnobile11G01019.1;Dnobile11G01022.1;Dnobile11G01023.1;Dno…	K01176+K01188+K05350+K01179+K05349+K00844+K01187+K01210+K00688+K00750+K01193+K00847+K07024+K01194+K01513+K00963+K01810
Fatty acid biosynthesis	19	73	0.00292077	0.0267363	ko00061	Metabolism	Lipid metabolism	Dnobile02G01013.1;Dnobile09G00754.1;Dnobile15G00649.1;Dnobile15G00650.1;Dnobile15G00652.1;Dnobile08G00101.1;Dnobile09G00647.1;Dnobile09G00649.1;Dnobile09G00651.1;Dnobile10G00409.1;Dnobile16G01343.1;Dnobile13G01139.1;Dnobile19G01498.1;Dnobile09G02155.1;Dnobile09G02156.1;Dnobile06G00047.1;Dnobile11G00895.1;Dnobile02G00059.1;Dnobile17G01896.1	K03921+K09458+K01962+K00059+K01897+K02372
Biotin metabolism	10	29	0.00327965	0.0278771	ko00780	Metabolism	Metabolism of cofactors and vitamins	Dnobile08G00101.1;Dnobile09G00647.1;Dnobile09G00649.1;Dnobile09G00651.1;Dnobile10G00409.1;Dnobile16G01343.1;Dnobile09G02155.1;Dnobile09G02156.1;Dnobile02G00059.1;Dnobile17G01896.1	K09458+K00059+K02372
Cysteine and methionine metabolism	48	248	0.00536206	0.042539	ko00270	Metabolism	Amino acid metabolism	Dnobile02G00182.1;Dnobile06G00993.1;Dnobile09G01784.1;Dnobile12G00149.1;Dnobile12G00156.1;Dnobile12G00179.1;Dnobile12G00543.1;Dnobile13G00088.1;Dnobile13G00920.1;Dnobile16G01066.1;Dnobile18G00882.1;Dnobile01G00251.1;Dnobile02G00322.1;Dnobile03G00162.1;Dnobile04G00443.1;Dnobile05G00730.1;Dnobile07G00483.1;Dnobile12G01308.1;Dnobile16G00903.1;Dnobile17G00134.1;Dnobile18G00710.1;Dnobile04G00359.1;Dno…	K00549+K01762+K00815+K00789+K00827+K22846+K01738+K01761+K00025+K05933+K00899+K01611
One carbon pool by folate	9	28	0.00872036	0.0648577	ko00670	Metabolism	Metabolism of cofactors and vitamins	Dnobile05G00692.1;Dnobile09G02520.1;Dnobile10G00888.1;Dnobile16G00724.1;Dnobile16G00725.1;Dnobile18G01383.1;Dnobile04G00014.1;Dnobile04G00015.1;Dnobile04G00110.1	K00600+K13998
Zeatin biosynthesis	8	24	0.0104058	0.0728406	ko00908	Metabolism	Metabolism of terpenoids and polyketides	Dnobile15G00934.1;Dnobile15G00995.1;Dnobile19G00233.1;Dnobile08G00442.1;Dnobile08G00443.1;Dnobile08G00444.1;Dnobile08G00446.1;Dnobile17G00298.1	K00279+K13495
Pentose phosphate pathway	25	121	0.0174404	0.1153	ko00030	Metabolism	Carbohydrate metabolism	Dnobile07G00010.1;Dnobile07G00011.1;Dnobile08G00393.1;Dnobile13G00368.1;Dnobile17G00587.1;Dnobile18G00103.1;Dnobile09G02308.1;Dnobile11G00439.1;Dnobile12G01351.1;Dnobile05G00180.1;Dnobile10G00826.1;Dnobile16G00704.1;Dnobile13G00092.1;Dnobile13G00093.1;Dnobile16G01231.1;Dnobile16G01254.1;Dnobile10G00114.1;Dnobile10G00117.1;Dnobile10G00125.1;Dnobile17G01463.1;Dnobile01G00893.1;Dnobile03G00435.1;Dno…	K01807+K00895+K01623+K00850+K00852+K01810
Linoleic acid metabolism	13	53	0.0206374	0.129255	ko00591	Metabolism	Lipid metabolism	Dnobile04G01061.1;Dnobile04G01063.1;Dnobile05G01091.1;Dnobile06G01846.1;Dnobile07G00314.1;Dnobile07G00920.1;Dnobile12G00556.1;Dnobile17G01179.1;Dnobile17G01755.1;Dnobile18G01839.1;Dnobile19G01061.1;Dnobile04G01065.1;Dnobile07G00925.1	K15718+K00454
Plant-pathogen interaction	147	939	0.0239793	0.142677	ko04626	Organismal Systems	Environmental adaptation	Dnobile02G01231.1;Dnobile06G00196.1;Dnobile06G00197.1;Dnobile08G00526.1;Dnobile13G01458.1;Dnobile16G00274.1;Dnobile16G00275.1;Dnobile16G00276.1;Dnobile04G00120.1;Dnobile04G00121.1;Dnobile04G00123.1;Dnobile04G00124.1;Dnobile04G00132.1;Dnobile04G00133.1;Dnobile04G00135.1;Dnobile04G00137.1;Dnobile04G00138.1;Dnobile04G00145.1;Dnobile04G00146.1;Dnobile04G00147.1;Dnobile06G02027.1;Dnobile19G00041.1;Dno…	K13420+K13428+K13437+K13412+K13466+K13465+K05391+K04079+K09487+K13430+K13436+K13457+K13448+K13459+K13434+K13416+K13414
Arachidonic acid metabolism	14	60	0.0253451	0.143622	ko00590	Metabolism	Lipid metabolism	Dnobile05G00210.1;Dnobile05G00637.1;Dnobile05G00640.1;Dnobile05G00641.1;Dnobile05G00642.1;Dnobile05G00643.1;Dnobile05G00645.1;Dnobile05G00646.1;Dnobile05G00665.1;Dnobile07G00073.1;Dnobile07G00447.1;Dnobile17G00269.1;Dnobile07G00138.1;Dnobile11G00873.1	K07425+K15730
Other glycan degradation	20	97	0.0316662	0.171285	ko00511	Metabolism	Glycan biosynthesis and metabolism	Dnobile01G00549.1;Dnobile01G00550.1;Dnobile01G00557.1;Dnobile01G00563.1;Dnobile02G00209.1;Dnobile02G00294.1;Dnobile04G00322.1;Dnobile04G00555.1;Dnobile08G00888.1;Dnobile10G01116.1;Dnobile17G00644.1;Dnobile17G00739.1;Dnobile18G01742.1;Dnobile19G00242.1;Dnobile10G00839.1;Dnobile10G00840.1;Dnobile17G00023.1;Dnobile17G00145.1;Dnobile12G00581.1;Dnobile12G00582.1	K12309+K17108
Fatty acid elongation	15	68	0.0338446	0.175109	ko00062	Metabolism	Lipid metabolism	Dnobile04G00747.1;Dnobile04G00932.1;Dnobile04G00967.1;Dnobile04G00970.1;Dnobile05G00130.1;Dnobile05G01014.1;Dnobile06G00045.1;Dnobile10G00411.1;Dnobile12G00723.1;Dnobile18G00402.1;Dnobile18G00547.1;Dnobile18G01619.1;Dnobile19G00031.1;Dnobile09G00072.1;Dnobile09G00074.1	K15397+K10258
Carotenoid biosynthesis	14	66	0.0528399	0.261998	ko00906	Metabolism	Metabolism of terpenoids and polyketides	Dnobile13G00571.1;Dnobile19G00397.1;Dnobile06G02092.1;Dnobile13G01519.1;Dnobile13G01520.1;Dnobile16G00681.1;Dnobile16G00682.1;Dnobile17G01123.1;Dnobile19G01024.1;Dnobile19G01027.1;Dnobile19G01028.1;Dnobile19G01031.1;Dnobile18G00534.1;Dnobile18G00542.1	K09838+K17912+K09841
Porphyrin and chlorophyll metabolism	15	73	0.0587453	0.279628	ko00860	Metabolism	Metabolism of cofactors and vitamins	Dnobile01G00354.1;Dnobile04G00209.1;Dnobile04G00371.1;Dnobile04G00373.1;Dnobile18G00803.1;Dnobile11G01423.1;Dnobile11G01433.1;Dnobile11G01434.1;Dnobile11G01435.1;Dnobile16G01371.1;Dnobile16G01376.1;Dnobile05G01241.1;Dnobile05G01244.1;Dnobile05G00904.1;Dnobile05G00906.1	K01599+K13071+K03794+K13544+K02303
Indole alkaloid biosynthesis	6	22	0.0645548	0.295462	ko00901	Metabolism	Biosynthesis of other secondary metabolites	Dnobile10G00658.1;Dnobile10G00659.1;Dnobile10G00660.1;Dnobile14G00248.1;Dnobile15G00883.1;Dnobile17G00170.1	K01593
RNA transport	114	759	0.104408	0.460167	ko03013	Genetic Information Processing	Translation	Dnobile01G00251.1;Dnobile01G00347.1;Dnobile02G00322.1;Dnobile02G00699.1;Dnobile03G00162.1;Dnobile04G00443.1;Dnobile04G01188.1;Dnobile05G00730.1;Dnobile07G00483.1;Dnobile12G01308.1;Dnobile16G00903.1;Dnobile17G00134.1;Dnobile17G00584.1;Dnobile18G00710.1;Dnobile14G00169.1;Dnobile01G00456.1;Dnobile03G00111.1;Dnobile04G00180.1;Dnobile04G00355.1;Dnobile05G00261.1;Dnobile05G01326.1;Dnobile06G00986.1;Dno…	K14326+K12879+K14300+K03231+K03257+K13025+K03113+K03260+K13126+K07936+K03539+K03254+K12881+K03248+K00784+K03538+K14292
Biosynthesis of secondary metabolites	372	2619	0.10986	0.466907	ko01110	Metabolism	Global and overview maps	Dnobile08G00530.1;Dnobile10G00727.1;Dnobile04G00747.1;Dnobile04G00932.1;Dnobile04G00967.1;Dnobile04G00970.1;Dnobile05G00130.1;Dnobile05G01014.1;Dnobile06G00045.1;Dnobile10G00411.1;Dnobile12G00723.1;Dnobile18G00402.1;Dnobile18G00547.1;Dnobile18G01619.1;Dnobile19G00031.1;Dnobile03G00736.1;Dnobile04G01233.1;Dnobile10G00504.1;Dnobile16G01780.1;Dnobile17G00895.1;Dnobile17G00898.1;Dnobile18G01998.1;Dno…	K01188+K15397+K05350+K13789+K00549+K01613+K01652+K00454+K00430+K01807+K01762+K01913+K00815+K15472+K00895+K12153+K05349+K05894+K00600+K00844+K05278+K01593+K00128+K01904+K01962+K00789+K20623+K01599+K00031+K00475+K05282+K01623+K00827+K01738+K00688+K01834+K00025+K09753+K13832+K13065+K00083+K14677+K00224+K05933+K09838+K14682+K17912+K09828+K13071+K08081+K00006+K01689+K00162+K00850+K01823+K01824+K00001+…
Fatty acid degradation	17	94	0.121407	0.498187	ko00071	Metabolism	Lipid metabolism	Dnobile05G00210.1;Dnobile05G00637.1;Dnobile05G00640.1;Dnobile05G00641.1;Dnobile05G00642.1;Dnobile05G00643.1;Dnobile05G00645.1;Dnobile05G00646.1;Dnobile05G00665.1;Dnobile07G00073.1;Dnobile07G00447.1;Dnobile17G00269.1;Dnobile09G02483.1;Dnobile06G00047.1;Dnobile11G00895.1;Dnobile13G01377.1;Dnobile13G01378.1	K07425+K00128+K01897+K00001
Aminoacyl-tRNA biosynthesis	27	162	0.13626	0.524814	ko00970	Genetic Information Processing	Translation	Dnobile04G00013.1;Dnobile05G00537.1;Dnobile06G00931.1;Dnobile07G00326.1;Dnobile08G00004.1;Dnobile09G02201.1;Dnobile16G00839.1;Dnobile19G00709.1;Dnobile19G01034.1;Dnobile09G00822.1;Dnobile09G00825.1;Dnobile19G01564.1;Dnobile12G01370.1;Dnobile12G00141.1;Dnobile12G00142.1;Dnobile12G00144.1;Dnobile12G00168.1;Dnobile12G00169.1;Dnobile12G00170.1;Dnobile12G00171.1;Dnobile12G00319.1;Dnobile15G00095.1;Dno…	K02433+K01880+K01892+K01866+K04567+K01874
Fatty acid metabolism	21	122	0.136716	0.524814	ko01212	Metabolism	Global and overview maps	Dnobile02G01013.1;Dnobile09G00754.1;Dnobile15G00649.1;Dnobile15G00650.1;Dnobile15G00652.1;Dnobile08G00101.1;Dnobile09G00647.1;Dnobile09G00649.1;Dnobile09G00651.1;Dnobile10G00409.1;Dnobile16G01343.1;Dnobile13G01139.1;Dnobile19G01498.1;Dnobile09G02155.1;Dnobile09G02156.1;Dnobile06G00047.1;Dnobile11G00895.1;Dnobile02G00059.1;Dnobile17G01896.1;Dnobile09G00072.1;Dnobile09G00074.1	K03921+K09458+K01962+K00059+K01897+K02372+K10258
Galactose metabolism	44	286	0.184382	0.68567	ko00052	Metabolism	Carbohydrate metabolism	Dnobile01G00549.1;Dnobile01G00550.1;Dnobile01G00557.1;Dnobile01G00563.1;Dnobile02G00209.1;Dnobile02G00294.1;Dnobile04G00322.1;Dnobile04G00555.1;Dnobile08G00888.1;Dnobile10G01116.1;Dnobile17G00644.1;Dnobile17G00739.1;Dnobile18G01742.1;Dnobile19G00242.1;Dnobile06G00419.1;Dnobile19G01012.1;Dnobile19G01013.1;Dnobile19G01014.1;Dnobile06G01417.1;Dnobile07G00169.1;Dnobile13G00693.1;Dnobile13G00698.1;Dno…	K12309+K06617+K00844+K01229+K01784+K01187+K01193+K00850+K00963+K07407
alpha-Linolenic acid metabolism	15	88	0.196262	0.707732	ko00592	Metabolism	Lipid metabolism	Dnobile07G00314.1;Dnobile12G00556.1;Dnobile17G01179.1;Dnobile17G01755.1;Dnobile19G01061.1;Dnobile02G01005.1;Dnobile02G01006.1;Dnobile17G00913.1;Dnobile18G00132.1;Dnobile18G00133.1;Dnobile18G00134.1;Dnobile18G00135.1;Dnobile18G01385.1;Dnobile18G01386.1;Dnobile18G01387.1	K00454+K05894+K00224
Peroxisome	35	229	0.227998	0.797992	ko04146	Cellular Processes	Transport and catabolism	Dnobile06G01920.1;Dnobile08G00571.1;Dnobile10G00729.1;Dnobile11G00149.1;Dnobile12G00391.1;Dnobile16G01613.1;Dnobile16G01614.1;Dnobile17G01256.1;Dnobile17G01756.1;Dnobile19G01009.1;Dnobile09G02302.1;Dnobile12G01135.1;Dnobile18G01810.1;Dnobile04G01204.1;Dnobile14G00760.1;Dnobile09G02305.1;Dnobile01G00695.1;Dnobile01G00696.1;Dnobile01G00697.1;Dnobile01G00702.1;Dnobile12G01519.1;Dnobile15G00023.1;Dno…	K12663+K12261+K13356+K00031+K17879+K01897+K13347+K04564
Cutin, suberine and wax biosynthesis	12	74	0.285906	0.960369	ko00073	Metabolism	Lipid metabolism	Dnobile01G00695.1;Dnobile01G00696.1;Dnobile01G00697.1;Dnobile01G00702.1;Dnobile12G01519.1;Dnobile15G00023.1;Dnobile05G00616.1;Dnobile08G00087.1;Dnobile18G00923.1;Dnobile02G00200.1;Dnobile13G00104.1;Dnobile18G01434.1	K13356+K15406+K15402
Pyrimidine metabolism	17	109	0.290532	0.960369	ko00240	Metabolism	Nucleotide metabolism	Dnobile05G00676.1;Dnobile07G00099.1;Dnobile09G01746.1;Dnobile09G01747.1;Dnobile18G01362.1;Dnobile19G00170.1;Dnobile19G01595.1;Dnobile02G00037.1;Dnobile10G00872.1;Dnobile10G00873.1;Dnobile04G00254.1;Dnobile05G00313.1;Dnobile04G00014.1;Dnobile04G00015.1;Dnobile04G00110.1;Dnobile11G00022.1;Dnobile11G00023.1	K01937+K00893+K01513+K13998+K01081
Steroid biosynthesis	6	34	0.301802	0.970659	ko00100	Metabolism	Lipid metabolism	Dnobile09G00393.1;Dnobile13G01042.1;Dnobile13G01049.1;Dnobile18G00148.1;Dnobile18G00152.1;Dnobile18G00154.1	K09828+K01824
Glycosylphosphatidylinositol (GPI)-anchor biosynthesis	8	48	0.31225	0.977837	ko00563	Metabolism	Glycan biosynthesis and metabolism	Dnobile17G01317.1;Dnobile17G01320.1;Dnobile12G01361.1;Dnobile12G01364.1;Dnobile06G00375.1;Dnobile09G02670.1;Dnobile01G00586.1;Dnobile13G01041.1	K03860+K05294
Protein export	15	98	0.333443	1	ko03060	Genetic Information Processing	Folding, sorting and degradation	Dnobile09G00215.1;Dnobile13G01146.1;Dnobile08G00572.1;Dnobile09G00150.1;Dnobile09G00151.1;Dnobile17G00793.1;Dnobile17G00852.1;Dnobile05G00955.1;Dnobile08G00570.1;Dnobile01G00359.1;Dnobile04G00361.1;Dnobile09G01832.1;Dnobile09G01890.1;Dnobile09G01891.1;Dnobile06G01141.1	K09490+K09481+K13280+K09540+K09648+K03070
Phagosome	18	122	0.370916	1	ko04145	Cellular Processes	Transport and catabolism	Dnobile06G01811.1;Dnobile06G01904.1;Dnobile10G00822.1;Dnobile13G00753.1;Dnobile13G01612.1;Dnobile17G01110.1;Dnobile02G00055.1;Dnobile09G01879.1;Dnobile09G02251.1;Dnobile08G00572.1;Dnobile09G00150.1;Dnobile09G00151.1;Dnobile17G00793.1;Dnobile17G00852.1;Dnobile03G00076.1;Dnobile06G01360.1;Dnobile17G01052.1;Dnobile08G00483.1	K04392+K02155+K08057+K09481+K01365+K12182+K07889
Pantothenate and CoA biosynthesis	8	51	0.376028	1	ko00770	Metabolism	Metabolism of cofactors and vitamins	Dnobile13G00088.1;Dnobile13G00920.1;Dnobile08G00886.1;Dnobile04G00254.1;Dnobile05G00313.1;Dnobile07G00916.1;Dnobile09G02384.1;Dnobile09G02386.1	K01652+K01513+K00053+K06133
Folate biosynthesis	13	88	0.400353	1	ko00790	Metabolism	Metabolism of cofactors and vitamins	Dnobile03G00788.1;Dnobile11G00237.1;Dnobile11G00277.1;Dnobile12G00432.1;Dnobile08G00652.1;Dnobile08G00654.1;Dnobile17G00704.1;Dnobile04G00014.1;Dnobile04G00015.1;Dnobile04G00110.1;Dnobile02G00996.1;Dnobile09G00733.1;Dnobile09G00742.1	K15631+K13998+K01495
Biosynthesis of unsaturated fatty acids	7	46	0.423302	1	ko01040	Metabolism	Lipid metabolism	Dnobile02G01013.1;Dnobile09G00754.1;Dnobile15G00649.1;Dnobile15G00650.1;Dnobile15G00652.1;Dnobile09G00072.1;Dnobile09G00074.1	K03921+K10258
Riboflavin metabolism	6	39	0.427764	1	ko00740	Metabolism	Metabolism of cofactors and vitamins	Dnobile04G00254.1;Dnobile05G00313.1;Dnobile04G00619.1;Dnobile04G00620.1;Dnobile03G00455.1;Dnobile03G00457.1	K01513+K11752
Flavonoid biosynthesis	16	113	0.449853	1	ko00941	Metabolism	Biosynthesis of other secondary metabolites	Dnobile06G02081.1;Dnobile06G02083.1;Dnobile06G02085.1;Dnobile06G02086.1;Dnobile06G02087.1;Dnobile13G00309.1;Dnobile19G01191.1;Dnobile19G01192.1;Dnobile11G00217.1;Dnobile11G00218.1;Dnobile11G00219.1;Dnobile09G01008.1;Dnobile09G01010.1;Dnobile09G01444.1;Dnobile06G01636.1;Dnobile06G01637.1	K05278+K00475+K13065
Other types of O-glycan biosynthesis	7	48	0.469271	1	ko00514	Metabolism	Glycan biosynthesis and metabolism	Dnobile02G00245.1;Dnobile02G00249.1;Dnobile08G00373.1;Dnobile19G00737.1;Dnobile19G00738.1;Dnobile16G01670.1;Dnobile16G01675.1	K20784+K20781
Sulfur metabolism	7	48	0.469271	1	ko00920	Metabolism	Energy metabolism	Dnobile03G00871.1;Dnobile03G00873.1;Dnobile14G00795.1;Dnobile02G01182.1;Dnobile02G01184.1;Dnobile17G01624.1;Dnobile17G01628.1	K01738+K05907+K01082
Caffeine metabolism	4	27	0.499314	1	ko00232	Metabolism	Biosynthesis of other secondary metabolites	Dnobile05G00844.1;Dnobile09G00460.1;Dnobile09G02442.1;Dnobile17G00203.1	K00365
Butanoate metabolism	5	35	0.514239	1	ko00650	Metabolism	Carbohydrate metabolism	Dnobile13G00088.1;Dnobile13G00920.1;Dnobile08G00886.1;Dnobile04G01162.1;Dnobile04G01175.1	K01652+K00109
Taurine and hypotaurine metabolism	3	20	0.514655	1	ko00430	Metabolism	Metabolism of other amino acids	Dnobile04G00205.1;Dnobile04G00207.1;Dnobile05G00265.1	K10712
C5-Branched dibasic acid metabolism	3	20	0.514655	1	ko00660	Metabolism	Carbohydrate metabolism	Dnobile13G00088.1;Dnobile13G00920.1;Dnobile08G00886.1	K01652
Phosphonate and phosphinate metabolism	2	13	0.536916	1	ko00440	Metabolism	Metabolism of other amino acids	Dnobile12G00236.1;Dnobile18G01198.1	K06167
Valine, leucine and isoleucine biosynthesis	6	44	0.549763	1	ko00290	Metabolism	Amino acid metabolism	Dnobile13G00088.1;Dnobile13G00920.1;Dnobile08G00886.1;Dnobile11G00526.1;Dnobile11G00552.1;Dnobile07G00916.1	K01652+K01754+K00053
Lysine degradation	12	93	0.604271	1	ko00310	Metabolism	Amino acid metabolism	Dnobile02G00699.1;Dnobile09G02483.1;Dnobile08G00935.1;Dnobile10G01129.1;Dnobile16G00999.1;Dnobile16G01002.1;Dnobile08G00298.1;Dnobile09G00370.1;Dnobile13G01020.1;Dnobile13G01051.1;Dnobile13G00144.1;Dnobile13G00145.1	K11433+K00128+K11420+K19199
Sulfur relay system	2	15	0.617216	1	ko04122	Genetic Information Processing	Folding, sorting and degradation	Dnobile11G00170.1;Dnobile11G00182.1	K14169
MAPK signaling pathway - plant	73	560	0.625647	1	ko04016	Environmental Information Processing	Signal transduction	Dnobile02G01231.1;Dnobile06G00196.1;Dnobile06G00197.1;Dnobile08G00526.1;Dnobile13G01458.1;Dnobile16G00274.1;Dnobile16G00275.1;Dnobile16G00276.1;Dnobile04G00135.1;Dnobile04G00138.1;Dnobile04G00145.1;Dnobile04G00146.1;Dnobile04G00147.1;Dnobile19G00078.1;Dnobile19G00081.1;Dnobile19G00082.1;Dnobile19G00087.1;Dnobile19G00088.1;Dnobile19G00257.1;Dnobile11G00060.1;Dnobile11G00062.1;Dnobile11G00064.1;Dno…	K13420+K14498+K20718+K17686+K20716+K14510+K20547+K13422+K20606+K13416+K13414
Sesquiterpenoid and triterpenoid biosynthesis	12	96	0.649529	1	ko00909	Metabolism	Metabolism of terpenoids and polyketides	Dnobile07G00738.1;Dnobile07G00743.1;Dnobile07G00746.1;Dnobile07G00747.1;Dnobile11G00957.1;Dnobile11G01561.1;Dnobile14G00606.1;Dnobile15G00612.1;Dnobile15G00692.1;Dnobile15G00693.1;Dnobile11G00022.1;Dnobile11G00023.1	K15472+K14175
Sphingolipid metabolism	22	175	0.662794	1	ko00600	Metabolism	Lipid metabolism	Dnobile01G00549.1;Dnobile01G00550.1;Dnobile01G00557.1;Dnobile01G00563.1;Dnobile02G00209.1;Dnobile02G00294.1;Dnobile04G00322.1;Dnobile04G00555.1;Dnobile08G00888.1;Dnobile10G01116.1;Dnobile17G00644.1;Dnobile17G00739.1;Dnobile18G01742.1;Dnobile19G00242.1;Dnobile10G00839.1;Dnobile10G00840.1;Dnobile17G00023.1;Dnobile17G00145.1;Dnobile12G00581.1;Dnobile12G00582.1;Dnobile04G00570.1;Dnobile04G00648.1	K12309+K17108+K07407
Brassinosteroid biosynthesis	4	33	0.663554	1	ko00905	Metabolism	Metabolism of terpenoids and polyketides	Dnobile17G01101.1;Dnobile17G01210.1;Dnobile17G01211.1;Dnobile17G01212.1	K20623
Glutathione metabolism	14	113	0.667674	1	ko00480	Metabolism	Metabolism of other amino acids	Dnobile13G00475.1;Dnobile13G00478.1;Dnobile13G00487.1;Dnobile13G00489.1;Dnobile12G00229.1;Dnobile12G00230.1;Dnobile05G00674.1;Dnobile05G00675.1;Dnobile07G00097.1;Dnobile19G00173.1;Dnobile03G00869.1;Dnobile03G00870.1;Dnobile19G00618.1;Dnobile19G00619.1	K00799+K00031+K00434
Glycine, serine and threonine metabolism	13	107	0.69256	1	ko00260	Metabolism	Amino acid metabolism	Dnobile05G00692.1;Dnobile09G02520.1;Dnobile10G00888.1;Dnobile16G00724.1;Dnobile16G00725.1;Dnobile18G01383.1;Dnobile06G01231.1;Dnobile16G00044.1;Dnobile10G00066.1;Dnobile11G00526.1;Dnobile11G00552.1;Dnobile05G01066.1;Dnobile05G01068.1	K00600+K00827+K01834+K01754+K00276
Ubiquitin mediated proteolysis	32	256	0.695206	1	ko04120	Genetic Information Processing	Folding, sorting and degradation	Dnobile11G01268.1;Dnobile06G01376.1;Dnobile06G01378.1;Dnobile06G02108.1;Dnobile19G00783.1;Dnobile19G00924.1;Dnobile19G00929.1;Dnobile06G01812.1;Dnobile13G00578.1;Dnobile13G00598.1;Dnobile13G01467.1;Dnobile19G00387.1;Dnobile08G00479.1;Dnobile13G01082.1;Dnobile13G01084.1;Dnobile10G00042.1;Dnobile10G00044.1;Dnobile16G00066.1;Dnobile07G00227.1;Dnobile10G00862.1;Dnobile06G00597.1;Dnobile09G02373.1;Dno…	K10609+K03363+K03094+K10144+K09561+K10575+K10591+K10604+K10140+K10614+K10615+K04506
Glycosphingolipid biosynthesis - globo and isoglobo series	2	21	0.793767	1	ko00603	Metabolism	Glycan biosynthesis and metabolism	Dnobile04G00570.1;Dnobile04G00648.1	K07407
N-Glycan biosynthesis	13	117	0.806014	1	ko00510	Metabolism	Glycan biosynthesis and metabolism	Dnobile01G00347.1;Dnobile02G00322.1;Dnobile02G00699.1;Dnobile04G01188.1;Dnobile16G00903.1;Dnobile17G00584.1;Dnobile13G00820.1;Dnobile13G00822.1;Dnobile01G00917.1;Dnobile01G00921.1;Dnobile01G00923.1;Dnobile18G00793.1;Dnobile18G00795.1	K01230+K03847+K03848+K03846
mRNA surveillance pathway	64	525	0.815814	1	ko03015	Genetic Information Processing	Translation	Dnobile01G00251.1;Dnobile01G00347.1;Dnobile02G00322.1;Dnobile02G00699.1;Dnobile03G00162.1;Dnobile04G00443.1;Dnobile04G01188.1;Dnobile05G00730.1;Dnobile07G00483.1;Dnobile12G01308.1;Dnobile16G00903.1;Dnobile17G00134.1;Dnobile17G00584.1;Dnobile18G00710.1;Dnobile01G01061.1;Dnobile04G00380.1;Dnobile09G00280.1;Dnobile15G01254.1;Dnobile15G01256.1;Dnobile16G01577.1;Dnobile18G01515.1;Dnobile02G01035.1;Dno…	K14326+K06269+K13025+K04354+K13126+K14396+K14411+K14397+K12881+K14404+K14408+K14962
Glycolysis / Gluconeogenesis	34	291	0.831637	1	ko00010	Metabolism	Carbohydrate metabolism	Dnobile02G00914.1;Dnobile17G00686.1;Dnobile09G02308.1;Dnobile11G00439.1;Dnobile12G01351.1;Dnobile06G01417.1;Dnobile07G00169.1;Dnobile13G00693.1;Dnobile13G00698.1;Dnobile18G00317.1;Dnobile09G02483.1;Dnobile05G00180.1;Dnobile10G00826.1;Dnobile16G00704.1;Dnobile10G00066.1;Dnobile13G00092.1;Dnobile13G00093.1;Dnobile16G01231.1;Dnobile16G01254.1;Dnobile01G00805.1;Dnobile01G00808.1;Dnobile06G01341.1;Dno…	K01913+K00895+K00844+K00128+K01623+K01834+K01689+K00162+K00850+K00001+K01810
Arginine biosynthesis	6	61	0.844831	1	ko00220	Metabolism	Amino acid metabolism	Dnobile06G01026.1;Dnobile17G01531.1;Dnobile17G01542.1;Dnobile09G02452.1;Dnobile09G02453.1;Dnobile18G01919.1	K14677+K14682
Limonene and pinene degradation	1	13	0.846477	1	ko00903	Metabolism	Metabolism of terpenoids and polyketides	Dnobile09G02483.1	K00128
Citrate cycle (TCA cycle)	10	97	0.854617	1	ko00020	Metabolism	Carbohydrate metabolism	Dnobile05G00674.1;Dnobile05G00675.1;Dnobile07G00097.1;Dnobile19G00173.1;Dnobile06G02105.1;Dnobile12G00167.1;Dnobile12G00172.1;Dnobile13G00221.1;Dnobile01G00208.1;Dnobile18G00096.1	K00031+K00025+K00162
Betalain biosynthesis	8	82	0.875703	1	ko00965	Metabolism	Biosynthesis of other secondary metabolites	Dnobile10G00658.1;Dnobile10G00659.1;Dnobile10G00660.1;Dnobile14G00248.1;Dnobile15G00883.1;Dnobile17G00170.1;Dnobile05G00844.1;Dnobile09G00460.1	K01593+K15777
Photosynthesis - antenna proteins	2	27	0.894224	1	ko00196	Metabolism	Energy metabolism	Dnobile15G00645.1;Dnobile15G00648.1	K08914
Ribosome	57	492	0.900834	1	ko03010	Genetic Information Processing	Translation	Dnobile07G00010.1;Dnobile07G00011.1;Dnobile01G00251.1;Dnobile01G00347.1;Dnobile02G00322.1;Dnobile03G00162.1;Dnobile04G00443.1;Dnobile04G01188.1;Dnobile05G00730.1;Dnobile07G00483.1;Dnobile12G01308.1;Dnobile16G00903.1;Dnobile17G00134.1;Dnobile17G00584.1;Dnobile18G00710.1;Dnobile01G00602.1;Dnobile06G01101.1;Dnobile16G00786.1;Dnobile10G00643.1;Dnobile16G00526.1;Dnobile17G01985.1;Dnobile09G00198.1;Dno…	K02902+K02995+K02925+K02991+K02975+K02917+K02984+K02893+K02922+K02964+K02955+K02883+K02957+K02983+K02949+K02894
Protein processing in endoplasmic reticulum	93	788	0.922946	1	ko04141	Genetic Information Processing	Folding, sorting and degradation	Dnobile01G01023.1;Dnobile02G00417.1;Dnobile06G00584.1;Dnobile07G00619.1;Dnobile09G00077.1;Dnobile09G00080.1;Dnobile09G00215.1;Dnobile13G01146.1;Dnobile15G01185.1;Dnobile02G00530.1;Dnobile03G00355.1;Dnobile11G01020.1;Dnobile11G01024.1;Dnobile12G00060.1;Dnobile13G00679.1;Dnobile13G00683.1;Dnobile13G00735.1;Dnobile19G00614.1;Dnobile01G00251.1;Dnobile01G00347.1;Dnobile02G00322.1;Dnobile02G00699.1;Dno…	K03283+K09490+K08653+K14007+K01230+K04079+K09487+K13993+K14006+K03094+K08057+K09580+K09561+K09481+K10839+K10575+K14005+K09540+K16196
Biosynthesis of amino acids	67	582	0.926209	1	ko01230	Metabolism	Global and overview maps	Dnobile02G00182.1;Dnobile06G00993.1;Dnobile09G01784.1;Dnobile12G00149.1;Dnobile12G00156.1;Dnobile12G00179.1;Dnobile12G00543.1;Dnobile13G00088.1;Dnobile13G00920.1;Dnobile16G01066.1;Dnobile18G00882.1;Dnobile07G00010.1;Dnobile07G00011.1;Dnobile08G00393.1;Dnobile13G00368.1;Dnobile17G00587.1;Dnobile18G00103.1;Dnobile04G00359.1;Dnobile05G00692.1;Dnobile09G02520.1;Dnobile10G00888.1;Dnobile16G00724.1;Dno…	K00549+K01652+K01807+K00815+K00600+K00789+K00031+K01623+K01738+K01834+K13832+K14677+K14682+K01689+K00850+K01754+K00053+K00817
Carbon fixation in photosynthetic organisms	19	188	0.930582	1	ko00710	Metabolism	Energy metabolism	Dnobile07G00010.1;Dnobile07G00011.1;Dnobile08G00393.1;Dnobile13G00368.1;Dnobile17G00587.1;Dnobile18G00103.1;Dnobile05G00180.1;Dnobile10G00826.1;Dnobile16G00704.1;Dnobile06G02105.1;Dnobile12G00167.1;Dnobile12G00172.1;Dnobile13G00221.1;Dnobile05G00471.1;Dnobile13G00150.1;Dnobile13G00092.1;Dnobile13G00093.1;Dnobile16G01231.1;Dnobile16G01254.1	K01807+K01623+K00025+K05298
Autophagy - other	7	85	0.949375	1	ko04136	Cellular Processes	Transport and catabolism	Dnobile06G00079.1;Dnobile06G00081.1;Dnobile11G01034.1;Dnobile18G01736.1;Dnobile18G01737.1;Dnobile13G01546.1;Dnobile19G00480.1	K17606+K08266+K08337+K08341
Pentose and glucuronate interconversions	41	385	0.957524	1	ko00040	Metabolism	Carbohydrate metabolism	Dnobile08G00639.1;Dnobile08G00640.1;Dnobile09G00298.1;Dnobile14G00944.1;Dnobile14G00945.1;Dnobile17G00709.1;Dnobile18G01421.1;Dnobile18G01422.1;Dnobile06G01560.1;Dnobile09G00910.1;Dnobile09G01750.1;Dnobile09G01751.1;Dnobile09G02357.1;Dnobile01G00142.1;Dnobile10G01211.1;Dnobile10G01230.1;Dnobile11G01272.1;Dnobile04G00383.1;Dnobile04G00384.1;Dnobile07G00934.1;Dnobile07G00935.1;Dnobile09G01628.1;Dno…	K01728+K01184+K01213+K01805+K01051+K00963
beta-Alanine metabolism	5	68	0.9601	1	ko00410	Metabolism	Metabolism of other amino acids	Dnobile09G02483.1;Dnobile12G01200.1;Dnobile17G00525.1;Dnobile05G01066.1;Dnobile05G01068.1	K00128+K05605+K00276
Glyoxylate and dicarboxylate metabolism	12	137	0.964673	1	ko00630	Metabolism	Carbohydrate metabolism	Dnobile02G00914.1;Dnobile17G00686.1;Dnobile05G00692.1;Dnobile09G02520.1;Dnobile10G00888.1;Dnobile16G00724.1;Dnobile16G00725.1;Dnobile18G01383.1;Dnobile06G02105.1;Dnobile12G00167.1;Dnobile12G00172.1;Dnobile13G00221.1	K01913+K00600+K00025
Plant hormone signal transduction	72	651	0.970611	1	ko04075	Environmental Information Processing	Signal transduction	Dnobile06G00560.1;Dnobile09G00048.1;Dnobile09G02401.1;Dnobile09G02402.1;Dnobile09G02404.1;Dnobile12G00933.1;Dnobile04G00201.1;Dnobile05G00258.1;Dnobile08G00022.1;Dnobile02G00053.1;Dnobile03G00489.1;Dnobile10G00824.1;Dnobile12G00418.1;Dnobile13G01243.1;Dnobile15G00185.1;Dnobile16G00525.1;Dnobile16G00703.1;Dnobile08G00358.1;Dnobile11G01512.1;Dnobile14G00835.1;Dnobile17G01274.1;Dnobile18G00105.1;Dno…	K14494+K14502+K14498+K13415+K14491+K14503+K14431+K14487+K14506+K14493+K14486+K16189+K12126+K14510+K13422+K14488+K14489+K13416
Tyrosine metabolism	13	149	0.970662	1	ko00350	Metabolism	Amino acid metabolism	Dnobile04G00359.1;Dnobile10G00658.1;Dnobile10G00659.1;Dnobile10G00660.1;Dnobile14G00248.1;Dnobile15G00883.1;Dnobile17G00170.1;Dnobile13G01377.1;Dnobile13G01378.1;Dnobile03G00204.1;Dnobile03G00205.1;Dnobile05G01066.1;Dnobile05G01068.1	K00815+K01593+K00001+K00817+K00276
Metabolic pathways	569	4530	0.97489	1	ko01100	Metabolism	Global and overview maps	Dnobile01G01067.1;Dnobile08G00530.1;Dnobile10G00727.1;Dnobile04G00747.1;Dnobile04G00932.1;Dnobile04G00967.1;Dnobile04G00970.1;Dnobile05G00130.1;Dnobile05G01014.1;Dnobile06G00045.1;Dnobile10G00411.1;Dnobile12G00723.1;Dnobile18G00402.1;Dnobile18G00547.1;Dnobile18G01619.1;Dnobile19G00031.1;Dnobile01G00549.1;Dnobile01G00550.1;Dnobile01G00557.1;Dnobile01G00563.1;Dnobile02G00209.1;Dnobile02G00294.1;Dno…	K01176+K01188+K15397+K12309+K05350+K13789+K00549+K01613+K01652+K00454+K00430+K01807+K07425+K15920+K01762+K01230+K01913+K02433+K02641+K00815+K00512+K00895+K01179+K01184+K05349+K05894+K00600+K00844+K07964+K01229+K05278+K01937+K01593+K22913+K00128+K01904+K01784+K00413+K09458+K01962+K00789+K02155+K20623+K17108+K01599+K00031+K03715+K00856+K07437+K01183+K00820+K01187+K00475+K05282+K01623+K00827+K22846+…
Inositol phosphate metabolism	10	124	0.976857	1	ko00562	Metabolism	Carbohydrate metabolism	Dnobile02G00885.1;Dnobile10G00403.1;Dnobile10G00719.1;Dnobile16G00304.1;Dnobile17G01236.1;Dnobile10G00022.1;Dnobile16G00038.1;Dnobile17G02020.1;Dnobile07G00916.1;Dnobile09G00497.1	K22913+K00010+K05857+K00889
Isoquinoline alkaloid biosynthesis	9	119	0.984093	1	ko00950	Metabolism	Biosynthesis of other secondary metabolites	Dnobile04G00359.1;Dnobile10G00658.1;Dnobile10G00659.1;Dnobile10G00660.1;Dnobile14G00248.1;Dnobile15G00883.1;Dnobile17G00170.1;Dnobile05G01066.1;Dnobile05G01068.1	K00815+K01593+K00276
Propanoate metabolism	4	68	0.986074	1	ko00640	Metabolism	Carbohydrate metabolism	Dnobile13G01139.1;Dnobile19G01498.1;Dnobile12G01200.1;Dnobile17G00525.1	K01962+K05605
Ether lipid metabolism	3	57	0.987037	1	ko00565	Metabolism	Lipid metabolism	Dnobile01G00893.1;Dnobile03G00435.1;Dnobile07G00152.1	K01115
Histidine metabolism	3	57	0.987037	1	ko00340	Metabolism	Amino acid metabolism	Dnobile09G02483.1;Dnobile03G00204.1;Dnobile03G00205.1	K00128+K00817
Glycerophospholipid metabolism	14	171	0.98777	1	ko00564	Metabolism	Lipid metabolism	Dnobile02G00182.1;Dnobile09G01784.1;Dnobile12G00543.1;Dnobile13G00088.1;Dnobile13G00920.1;Dnobile18G00882.1;Dnobile12G00729.1;Dnobile12G00732.1;Dnobile19G01081.1;Dnobile19G01085.1;Dnobile19G01086.1;Dnobile01G00893.1;Dnobile03G00435.1;Dnobile07G00152.1	K01613+K00006+K13511+K01115
Base excision repair	6	95	0.991426	1	ko03410	Genetic Information Processing	Replication and repair	Dnobile15G00898.1;Dnobile15G00900.1;Dnobile08G00597.1;Dnobile08G00598.1;Dnobile06G00449.1;Dnobile09G02478.1	K10773+K10798+K10802
Valine, leucine and isoleucine degradation	6	99	0.994168	1	ko00280	Metabolism	Amino acid metabolism	Dnobile09G02483.1;Dnobile06G01231.1;Dnobile16G00044.1;Dnobile04G00937.1;Dnobile12G01200.1;Dnobile17G00525.1	K00128+K00827+K00020+K05605
Stilbenoid, diarylheptanoid and gingerol biosynthesis	3	64	0.99419	1	ko00945	Metabolism	Biosynthesis of other secondary metabolites	Dnobile09G01008.1;Dnobile09G01010.1;Dnobile09G01444.1	K13065
Terpenoid backbone biosynthesis	7	112	0.995213	1	ko00900	Metabolism	Metabolism of terpenoids and polyketides	Dnobile12G00918.1;Dnobile07G00519.1;Dnobile18G01481.1;Dnobile06G00698.1;Dnobile09G02326.1;Dnobile13G01178.1;Dnobile13G01179.1	K13789+K01823+K15892+K00938
Ubiquinone and other terpenoid-quinone biosynthesis	10	146	0.996095	1	ko00130	Metabolism	Metabolism of cofactors and vitamins	Dnobile04G00359.1;Dnobile09G01424.1;Dnobile09G01989.1;Dnobile13G01182.1;Dnobile19G01446.1;Dnobile19G01449.1;Dnobile19G01451.1;Dnobile06G02118.1;Dnobile06G02119.1;Dnobile05G01227.1	K00815+K01904+K05928+K14759
Tropane, piperidine and pyridine alkaloid biosynthesis	7	118	0.997296	1	ko00960	Metabolism	Biosynthesis of other secondary metabolites	Dnobile04G00359.1;Dnobile03G00745.1;Dnobile09G02156.1;Dnobile03G00204.1;Dnobile03G00205.1;Dnobile05G01066.1;Dnobile05G01068.1	K00815+K08081+K00817+K00276
Phenylalanine metabolism	19	242	0.997637	1	ko00360	Metabolism	Amino acid metabolism	Dnobile04G00359.1;Dnobile10G00658.1;Dnobile10G00659.1;Dnobile10G00660.1;Dnobile14G00248.1;Dnobile15G00883.1;Dnobile17G00170.1;Dnobile09G01424.1;Dnobile09G01989.1;Dnobile13G01182.1;Dnobile19G01446.1;Dnobile19G01449.1;Dnobile19G01451.1;Dnobile03G00204.1;Dnobile03G00205.1;Dnobile05G01066.1;Dnobile05G01068.1;Dnobile13G00813.1;Dnobile13G01262.1	K00815+K01593+K01904+K00817+K00276+K01426
Phenylalanine, tyrosine and tryptophan biosynthesis	8	133	0.998148	1	ko00400	Metabolism	Amino acid metabolism	Dnobile04G00359.1;Dnobile02G00995.1;Dnobile09G00738.1;Dnobile09G00739.1;Dnobile02G00903.1;Dnobile02G00904.1;Dnobile03G00204.1;Dnobile03G00205.1	K00815+K13832+K00817
Nicotinate and nicotinamide metabolism	4	87	0.998236	1	ko00760	Metabolism	Metabolism of cofactors and vitamins	Dnobile04G00254.1;Dnobile05G00313.1;Dnobile11G00022.1;Dnobile11G00023.1	K01513+K01081
Circadian rhythm - plant	13	192	0.998899	1	ko04712	Organismal Systems	Environmental adaptation	Dnobile04G01174.1;Dnobile07G01112.1;Dnobile12G00398.1;Dnobile11G00995.1;Dnobile11G00597.1;Dnobile12G00650.1;Dnobile03G00566.1;Dnobile11G01622.1;Dnobile04G00812.1;Dnobile05G00917.1;Dnobile18G01657.1;Dnobile10G01034.1;Dnobile17G00787.1	K03097+K12126+K12135+K16222
Oxidative phosphorylation	19	256	0.999158	1	ko00190	Metabolism	Energy metabolism	Dnobile06G00222.1;Dnobile11G01237.1;Dnobile11G01339.1;Dnobile11G01341.1;Dnobile12G00465.1;Dnobile19G01350.1;Dnobile08G00886.1;Dnobile06G01904.1;Dnobile10G00822.1;Dnobile13G00753.1;Dnobile13G01612.1;Dnobile17G01110.1;Dnobile02G00055.1;Dnobile10G00093.1;Dnobile16G00519.1;Dnobile05G00844.1;Dnobile09G00460.1;Dnobile09G02442.1;Dnobile17G00203.1	K01535+K00413+K02155+K02267+K03942
Glycerolipid metabolism	10	168	0.999454	1	ko00561	Metabolism	Lipid metabolism	Dnobile09G02483.1;Dnobile09G01463.1;Dnobile09G01466.1;Dnobile11G01093.1;Dnobile18G01079.1;Dnobile08G00049.1;Dnobile08G00050.1;Dnobile19G00239.1;Dnobile04G00570.1;Dnobile04G00648.1	K00128+K03715+K00863+K00679+K07407
AGE-RAGE signaling pathway in diabetic complications	2	71	0.999574	1	ko04933	Human Diseases	Endocrine and metabolic diseases	Dnobile06G01811.1;Dnobile07G00916.1	K04392+K05857
Pyruvate metabolism	16	237	0.999656	1	ko00620	Metabolism	Carbohydrate metabolism	Dnobile12G00918.1;Dnobile02G00914.1;Dnobile17G00686.1;Dnobile09G02483.1;Dnobile13G01139.1;Dnobile19G01498.1;Dnobile06G02105.1;Dnobile12G00167.1;Dnobile12G00172.1;Dnobile13G00221.1;Dnobile08G00049.1;Dnobile08G00050.1;Dnobile01G00208.1;Dnobile18G00096.1;Dnobile02G00461.1;Dnobile09G00908.1	K00102+K01913+K00128+K01962+K00025+K18881+K00162+K01069
Diterpenoid biosynthesis	12	198	0.999742	1	ko00904	Metabolism	Metabolism of terpenoids and polyketides	Dnobile11G00217.1;Dnobile11G00218.1;Dnobile11G00219.1;Dnobile09G02546.1;Dnobile09G02547.1;Dnobile09G02548.1;Dnobile09G02549.1;Dnobile09G02550.1;Dnobile19G01028.1;Dnobile04G00018.1;Dnobile04G00019.1;Dnobile04G00020.1	K05282+K17982+K13070+K04120
Carbon metabolism	59	652	0.999809	1	ko01200	Metabolism	Global and overview maps	Dnobile07G00010.1;Dnobile07G00011.1;Dnobile08G00393.1;Dnobile13G00368.1;Dnobile17G00587.1;Dnobile18G00103.1;Dnobile02G00914.1;Dnobile17G00686.1;Dnobile05G00692.1;Dnobile09G02520.1;Dnobile10G00888.1;Dnobile16G00724.1;Dnobile16G00725.1;Dnobile18G01383.1;Dnobile06G01417.1;Dnobile07G00169.1;Dnobile13G00693.1;Dnobile13G00698.1;Dnobile18G00317.1;Dnobile13G01139.1;Dnobile19G01498.1;Dnobile05G00674.1;Dno…	K01807+K01913+K00600+K00844+K01962+K00031+K01623+K01738+K01834+K00025+K00863+K05298+K01689+K00162+K00850+K01754+K05605+K01810
Tryptophan metabolism	9	171	0.999862	1	ko00380	Metabolism	Amino acid metabolism	Dnobile10G00658.1;Dnobile10G00659.1;Dnobile10G00660.1;Dnobile14G00248.1;Dnobile15G00883.1;Dnobile17G00170.1;Dnobile09G02483.1;Dnobile13G00813.1;Dnobile13G01262.1	K01593+K00128+K01426
Amino sugar and nucleotide sugar metabolism	40	501	0.999956	1	ko00520	Metabolism	Carbohydrate metabolism	Dnobile06G00026.1;Dnobile08G00518.1;Dnobile14G00878.1;Dnobile16G00083.1;Dnobile16G00084.1;Dnobile16G00085.1;Dnobile16G00086.1;Dnobile17G01393.1;Dnobile01G00006.1;Dnobile09G02211.1;Dnobile13G01409.1;Dnobile17G00498.1;Dnobile19G01217.1;Dnobile06G01417.1;Dnobile07G00169.1;Dnobile13G00693.1;Dnobile13G00698.1;Dnobile18G00317.1;Dnobile04G01157.1;Dnobile13G01591.1;Dnobile18G01945.1;Dnobile19G00531.1;Dno…	K15920+K13648+K00844+K01784+K01183+K00820+K00847+K20547+K12446+K00963+K12451+K01810
Purine metabolism	20	308	0.99997	1	ko00230	Metabolism	Nucleotide metabolism	Dnobile06G00020.1;Dnobile06G00021.1;Dnobile06G00022.1;Dnobile11G01014.1;Dnobile11G01017.1;Dnobile02G00037.1;Dnobile10G00872.1;Dnobile10G00873.1;Dnobile04G00254.1;Dnobile05G00313.1;Dnobile13G00721.1;Dnobile13G00723.1;Dnobile03G00786.1;Dnobile12G00408.1;Dnobile11G00022.1;Dnobile11G00023.1;Dnobile05G00844.1;Dnobile09G00460.1;Dnobile09G02442.1;Dnobile17G00203.1	K00856+K00893+K01513+K00088+K00759+K01081+K00365
Alanine, aspartate and glutamate metabolism	3	111	0.999982	1	ko00250	Metabolism	Amino acid metabolism	Dnobile02G00242.1;Dnobile06G01231.1;Dnobile16G00044.1	K00820+K00827
Proteasome	2	102	0.999993	1	ko03050	Genetic Information Processing	Folding, sorting and degradation	Dnobile07G00523.1;Dnobile06G01525.1	K02737+K03029
Nucleotide excision repair	7	176	0.999994	1	ko03420	Genetic Information Processing	Replication and repair	Dnobile11G01268.1;Dnobile10G00472.1;Dnobile17G01795.1;Dnobile01G00391.1;Dnobile01G00392.1;Dnobile12G01029.1;Dnobile12G01031.1	K10609+K10839+K10846+K10140
Spliceosome	62	747	0.999996	1	ko03040	Genetic Information Processing	Transcription	Dnobile01G01023.1;Dnobile02G00417.1;Dnobile06G00584.1;Dnobile07G00619.1;Dnobile09G00077.1;Dnobile09G00080.1;Dnobile15G01185.1;Dnobile05G01001.1;Dnobile07G00560.1;Dnobile09G01052.1;Dnobile09G01053.1;Dnobile09G01054.1;Dnobile09G01055.1;Dnobile09G01056.1;Dnobile16G01427.1;Dnobile17G01266.1;Dnobile18G00270.1;Dnobile18G01331.1;Dnobile19G01515.1;Dnobile04G01331.1;Dnobile06G00542.1;Dnobile14G00169.1;Dno…	K03283+K12818+K12820+K12815+K12813+K12879+K12874+K13025+K12823+K12662+K12854+K12896+K12831+K12890+K12862+K12741+K12881+K12857+K06063+K12627+K12893
Arginine and proline metabolism	5	161	0.999999	1	ko00330	Metabolism	Amino acid metabolism	Dnobile09G02483.1;Dnobile09G01471.1;Dnobile11G01277.1;Dnobile13G00813.1;Dnobile13G01262.1	K00128+K01611+K01426
Photosynthesis	6	199	1	1	ko00195	Metabolism	Energy metabolism	Dnobile04G00359.1;Dnobile05G00242.1;Dnobile18G00446.1;Dnobile18G00499.1;Dnobile01G00679.1;Dnobile18G00216.1	K02641+K02639
Phosphatidylinositol signaling system	2	135	1	1	ko04070	Environmental Information Processing	Signal transduction	Dnobile07G00916.1;Dnobile09G00497.1	K05857+K00889
Homologous recombination	6	210	1	1	ko03440	Genetic Information Processing	Replication and repair	Dnobile09G02412.1;Dnobile11G00981.1;Dnobile11G01077.1;Dnobile11G01084.1;Dnobile06G01133.1;Dnobile01G00588.1	K10683+K10882+K15362
Endocytosis	45	739	1	1	ko04144	Cellular Processes	Transport and catabolism	Dnobile01G01023.1;Dnobile02G00417.1;Dnobile06G00584.1;Dnobile07G00619.1;Dnobile09G00077.1;Dnobile09G00080.1;Dnobile15G01185.1;Dnobile09G01784.1;Dnobile04G01331.1;Dnobile06G00542.1;Dnobile18G00288.1;Dnobile12G01352.1;Dnobile13G00773.1;Dnobile17G01373.1;Dnobile11G01485.1;Dnobile12G01093.1;Dnobile15G00793.1;Dnobile19G01114.1;Dnobile01G00035.1;Dnobile06G02011.1;Dnobile09G02222.1;Dnobile12G00694.1;Dno…	K03283+K12486+K18442+K11247+K12194+K07901+K07904+K12191+K12197+K10591+K12195+K12182+K07889+K01115+K00889
Ascorbate and aldarate metabolism	3	183	1	1	ko00053	Metabolism	Carbohydrate metabolism	Dnobile09G02483.1;Dnobile19G00618.1;Dnobile19G00619.1	K00128+K00434
DNA replication	2	179	1	1	ko03030	Genetic Information Processing	Replication and repair	Dnobile05G00533.1;Dnobile05G00534.1	K02212
RNA polymerase	2	252	1	1	ko03020	Genetic Information Processing	Transcription	Dnobile09G01878.1;Dnobile11G00820.1	K03017
